# Supplementary material for: The conserved and high K-to-Na ratio in sunflower pollen: Possible implications for bee health and plant-bee interactions
Source: Front Plant Sci. 2022 Nov 1;13:1042348. doi: 10.3389/fpls.2022.1042348 (PMC9664163; doi:10.3389/fpls.2022.1042348)
Supplement: Supplementary file 1 [file Table_1.xlsx]

## Sheet: Supplement
Cultivar	Na-treatment	B [ppb]	Mg [ppb]	K [ppb]	Na [ppb]	Ca [ppb]	P [ppb]	V [ppb]	Cr [ppb]	Mn [ppb]	Fe [ppb]	Co [ppb]	Ni [ppb]	Cu [ppb]	Zn [ppb]	Sr [ppb]
Baltic	Control	76625.3	1.06973e+06	4.37569e+06	16037.9	2.14604e+06	4.95159e+06	37.9906	90.83	24900.8	54278.2	22.1151	42.7691	17445.8	61273	1158.83
Baltic	Control	73572.4	888860	4.35291e+06	8601.76	2.10358e+06	5.37025e+06	21.0095	57.6985	25818.6	46138.4	21.8771	46.5121	28280.2	65164.3	1570.19
Baltic	Control	78298.8	900745	3.90096e+06	9035.42	2.11265e+06	5.08655e+06	26.3533	59.5244	29355.7	99912	21.7644	46.8394	36463.9	62668.2	1118.57
Baltic	Control	76769.6	873248	4.0273e+06	10362	2.58898e+06	5.93276e+06	68.0901	99.3052	29291.1	63426	23.8401	39.0189	20787	58822.7	1693.68
Baltic	Control	83302.3	886213	4.36278e+06	15869.2	2.34722e+06	5.49962e+06	38.9011	100.671	28978.1	49547.4	29.7652	57.0255	21164.4	63095.3	1447
Baltic	Control	97022.1	711611	4.08987e+06	10988.6	2.39487e+06	5.30692e+06	20.519	36.1798	32161.1	24569.1	23.0758	34.8055	17043.8	63870.7	1009.01
Baltic	Control	90710.7	774529	3.96059e+06	7957.65	2.19173e+06	5.11396e+06	17.3823	46.9757	25761.8	28799.9	11.5882	17.538	17538.8	57279.2	1648.01
Baltic	Control	90713.1	843626	4.03912e+06	11076.8	2.33969e+06	5.49921e+06	23.4531	47.8365	27229.4	33610.3	16.2556	28.227	19579.6	60520.7	1418.01
Baltic	Control	82910.3	829551	4.00292e+06	13520.1	2.15896e+06	5.3494e+06	27.7251	65.9772	24699.2	35219.3	18.9118	46.5451	17934.3	59650.7	1454.99
Baltic	Control	103427	921975	4.30486e+06	13384.8	2.80651e+06	5.52797e+06	18.1311	89.8879	32576	35367.2	33.3684	37.2367	19000.2	67683.5	2797.75
Baltic	High	88726.4	1.04709e+06	4.26579e+06	13130.9	1.98366e+06	NA	25.6099	91.5797	24082.5	43920.4	18.5861	52.9217	35080.6	66563.4	1093.28
Baltic	High	76831	923327	4.24064e+06	35241.5	2.40626e+06	5.13632e+06	31.7046	182.459	26993.3	66115.4	25.7206	46.9795	43898.5	79219.3	1832.25
Baltic	High	88305	907495	4.13243e+06	8752.49	2.21245e+06	5.84792e+06	12.315	42.7106	25125.4	25143	15.4497	25.1618	19282.8	58985.3	1189.91
Baltic	High	89311	1.01744e+06	4.50962e+06	13890.6	2.67744e+06	5.96327e+06	18.2341	59.4298	25335.3	34797.3	19.462	26.4303	19906	78828.4	2100.24
Baltic	High	91168.4	818975	4.19931e+06	4844.89	2.33294e+06	5.73548e+06	15.4421	41.22	27193.2	23152.1	17.5954	17.3801	21797.4	71915.5	1637.97
Baltic	High	100272	781929	4.12375e+06	5059.84	2.25687e+06	5.5968e+06	NA	26.409	25721.9	15553.4	14.2848	14.735	18161.5	59138.9	1260.13
Baltic	High	93165.2	792777	4.10085e+06	4307.87	2.19839e+06	5.15676e+06	7.20188	21.6056	25624.9	24534.2	14.196	NA	16755.5	55933.1	1335.19
Baltic	High	95490	873765	4.40186e+06	12800.1	2.44022e+06	5.83707e+06	12.198	62.5797	27304.5	26479.5	24.5596	30.2978	21714.2	64896.4	2212.23
Baltic	High	90261.2	795335	4.04048e+06	8681.62	2.17266e+06	5.12594e+06	7.80048	40.7043	25778.6	27739.4	15.2464	10.9561	20547.4	62957	1370.47
Baltic	Low	84689.2	1.07016e+06	4.56327e+06	24585.8	2.62605e+06	5.18173e+06	34.9896	218.762	27639.4	163987	46.9948	199.01	47369.5	86626.8	2050.84
Baltic	Low	90696.4	1.0102e+06	4.66689e+06	16278.1	2.56464e+06	5.74141e+06	18.0128	128.894	30120.6	57786.5	30.0932	99.7445	31046.2	75654.6	1743.03
Baltic	Low	92526.9	894581	4.08339e+06	11418.4	2.55347e+06	5.47681e+06	20.0958	53.3503	29559.4	88551.3	25.6739	66.0442	41359.4	73364.7	1356.36
Baltic	Low	83235.4	956459	4.33923e+06	11591.1	2.44234e+06	5.53737e+06	14.5406	115.945	NA	48353.4	33.7252	111.795	35489.3	67675.4	1420.03
Baltic	Low	91808.6	827441	3.98623e+06	8283.43	2.57125e+06	5.61333e+06	15.1148	NA	28184.2	44471.1	26.4249	102.338	19590.8	61715.3	1903.58
Baltic	Low	99801	822655	4.46346e+06	12409.4	2.49863e+06	NA	8.99048	54.7545	27987.5	21358.7	21.9143	23.1942	18298.6	61074.6	1622.84
Baltic	Low	104454	822690	4.32435e+06	4184.7	2.37258e+06	5.38252e+06	8.06687	20.3733	29444.5	24991.7	14.9561	15.9865	18912.7	64263.3	1474
Baltic	Low	104391	851909	4.10181e+06	2213.23	2.21229e+06	5.80698e+06	6.48662	15.6807	26949	23845.9	13.7065	11.7605	15764.2	58858.8	1136.96
Baltic	Low	105920	756359	4.18024e+06	2568.61	2.36118e+06	5.63141e+06	7.16822	12.866	27889.8	24157.8	15.8069	13.0805	18237.6	55378.1	1370.48
Baltic	Low	92415.3	832019	4.04077e+06	10212.1	2.45677e+06	5.94127e+06	NA	338.326	26725.9	43636	50.5896	610.293	47024.9	78176.5	1473.22
Baltic	Low	99701.7	901907	4.07733e+06	23782	2.70491e+06	4.60627e+06	41.6797	238.13	27429	66219.3	30.843	77.2002	27334.9	76237.4	1649.68
Baltic	Low	84066	788371	4.08573e+06	15127.9	2.36587e+06	5.50799e+06	21.1795	91.3095	27491.2	39995.2	20.1529	232.893	28818.8	66672.5	2076.56
YP	Control	94690.7	814329	4.24375e+06	11703.9	2.33906e+06	5.47536e+06	14.1438	139.129	33524.4	40661.2	21.7065	33.1659	95032.6	96951.7	3475.28
YP	Control	116017	826424	4.29876e+06	14306.8	2.40332e+06	5.77432e+06	17.35	37.8	34742.7	63766.3	23.15	49.825	197236	144312	2570
YP	Control	94231.2	789511	4.40088e+06	14865.3	2.05868e+06	5.5286e+06	14.9568	40.6659	32850.6	51443.2	16.9556	21.1256	43411.2	59504.9	2570.77
YP	Control	93931.5	977947	5.70193e+06	23200.6	2.87233e+06	5.83935e+06	30.6448	150.758	34487.6	178199	43.7363	66.6025	34568.2	68243.3	3428.22
YP	Control	86179.5	968767	7.96988e+06	30178.7	3.26428e+06	5.7915e+06	43.1339	177.121	36417.5	211713	92.3006	245.683	28069.6	67964.6	5934.27
YP	Control	83800.4	974103	5.70695e+06	33660.9	2.54753e+06	5.09232e+06	61.5652	144.774	32841.2	NA	62.8478	124.012	62204	NA	2784.54
YP	Control	82608.8	823214	4.39335e+06	11890.2	2.19404e+06	5.24067e+06	18.7604	134.132	27492.6	42896.5	30.2704	39.3786	51616.4	69404.8	2454.16
YP	High	90326	702294	3.86596e+06	9983.37	2.08826e+06	5.39789e+06	16.8655	91.7972	42507.4	80973	42.4263	43.681	201720	158154	3139.72
YP	High	73414.2	773465	4.25906e+06	17264.9	2.01496e+06	5.78606e+06	15.9121	35.1616	34974.7	112045	41.1808	37.3965	41982.5	77572.9	2097.24
YP	High	99824.9	749479	4.25066e+06	8436.97	2.14639e+06	5.88272e+06	6.15214	69.4385	37717.3	22834.1	17.5991	19.4397	197116	173865	3237.69
YP	High	80954.3	942594	4.16967e+06	19551.8	2.40207e+06	4.88627e+06	45.3188	222.148	33201.8	70100.9	33.3478	42.8391	680137	422452	3037.73
YP	High	94711.7	763259	3.6993e+06	9738.42	2.26725e+06	5.2854e+06	25.0128	42.9617	40032.5	49293.8	36.6506	23.9416	49441	79229	1916.43
YP	High	87138.7	887260	4.04959e+06	8266.34	2.14191e+06	5.66168e+06	15.9629	46.0628	34207.2	34350.5	14.2414	14.9978	49166.9	85705.5	2090.77
YP	High	79136.6	756019	4.53359e+06	16912.6	2.36615e+06	5.20418e+06	34.9162	93.0223	36390.6	41320	24.1889	46.9844	511014	286283	2570.86
YP	High	74546.6	786465	8.16051e+06	60319.5	1.9404e+06	5.26123e+06	28.6485	122.136	24394.6	83331.5	19.5856	NA	23861.3	64730.4	2130.51
YP	High	72875.6	878731	8.77076e+06	74766.8	2.06378e+06	5.70368e+06	56.5891	199.904	27007.3	86056.7	64.6924	NA	43911.7	70134.5	2460.99
YP	High	65283.2	822325	6.44299e+06	40850.1	2.21156e+06	5.29794e+06	49.5194	97.5997	25220.3	64360.8	31.3199	78.5115	25863	76234.4	2735.08
YP	High	99937.6	849487	4.93041e+06	20236.7	2.38804e+06	5.3562e+06	15.104	263.376	22610	44225.3	49.324	19.647	58754.9	161727	1962.22
YP	High	79887.4	882844	8.16763e+06	57750.5	2.21981e+06	5.83816e+06	31.4215	219.046	29185.8	44303.3	56.4569	100.679	28426.6	77090.7	2700.72
YP	High	148153	1.59715e+06	8.81607e+06	65520.6	4.46803e+06	NA	40.9364	292.889	54105.7	81411.2	52.666	75.9493	251932	194198	6335.64
YP	Low	109332	926243	3.98175e+06	7404.31	2.04643e+06	6.5061e+06	6.44033	41.2072	39308.7	26259.7	25.2155	18.1475	138922	140314	3396.95
YP	Low	99537.9	770267	3.79519e+06	8930.05	2394220	5.30118e+06	8.41946	171.196	36885.5	44274.1	25.3859	45.3184	1.12604e+06	762025	3710.05
YP	Low	95489.3	793292	4.08739e+06	15825.4	1.98005e+06	5.68036e+06	12.4631	121.254	28665.8	20670.9	53.2289	32.9381	640774	388772	2364.48
YP	Low	91511.2	779919	4.1439e+06	15023.1	2.11127e+06	5.06252e+06	23.6638	66.5265	33559.6	48322.1	22.9622	21.2719	49275.8	76764.7	1877.35
YP	Low	91017.9	870997	6.06694e+06	30275	2.1463e+06	5.31437e+06	52.1254	NA	31114.8	85695.3	63.351	47.9919	32433.2	73653.2	2074.31
YP	Low	97553.1	918456	4.21265e+06	6195.12	1.95839e+06	5.91675e+06	8.22887	45.8341	37489.9	22529.7	30.0193	20.4904	250954	202446	2296.86
YP	Low	84899.6	976444	7.07005e+06	21572.2	2.48815e+06	6.17601e+06	8.93412	149.792	31193.5	31064.7	26.8604	51.7193	23388.6	59856.5	2619.96
YP	Low	105995	870866	5.16024e+06	17363.4	2.42802e+06	6.24416e+06	13.0105	251.613	31367.3	30042.8	57.8686	47.7148	37155.8	103182	2819.33
YP	Low	103496	1.00172e+06	4.8606e+06	17123.7	2.4882e+06	6.91103e+06	NA	NA	26609.3	41512.6	184.335	35.4836	36229.8	78083.3	1966.56
YP	Low	89063.8	883157	6.32279e+06	24330.2	2.10847e+06	5.84629e+06	16.8797	51.1912	25461.9	53684.6	22.7955	21.2574	24386.7	66443.1	2408.75
